# Supplementary material for: Identification and validation of novel prognostic biomarkers and therapeutic targets for non-small cell lung cancer
Source: Front Genet. 2023 Mar 16;14:1139994. doi: 10.3389/fgene.2023.1139994 (PMC10060803; doi:10.3389/fgene.2023.1139994)
Supplement: Supplementary file 1 [file DataSheet1.ZIP]

Archive with 5 entries (4 files):
- Supplemental Materials/
- Supplemental Materials/Figure S1.tif
- Supplemental Materials/Figure S2.tif
- Supplemental Materials/Supplemental material caption.docx
- Supplemental Materials/Table S1.docx
